# Supplementary material for: Haemosporidioses in wild Eurasian blackbirds (Turdus merula) and song thrushes (T. philomelos): an in situ hybridization study with emphasis on exo-erythrocytic parasite burden
Source: Malar J. 2020 Feb 12;19:69. doi: 10.1186/s12936-020-3147-6 (PMC7017459; doi:10.1186/s12936-020-3147-6)
Supplement: Supplementary file 3 — Additional file 3. Comparison of exo-erythrocytic parasite burdens of Plasmodium-infected Eurasian blackbirds (Turdus merula) and song thrushes (Turdus philomelos) collected during different months from May to March of the years 2002–2018. [file 12936_2020_3147_MOESM3_ESM.xlsx]

## Sheet: Additional file 3
Additional file 3. Comparison of exo-erythrocytic parasite burdens of Plasmodium-infected Eurasian blackbirds (Turdus merula) and song thrushes (T. philomelos) collected during different months from May to March of the years 2002-2018.
Month	n sampled	n PCR-positive		exo-erythrocytic meronts detected by CISH
			negative	low	moderate	high	total positive
May	1	0	-	-	-	-	-
July	34	26	4	12	4	6	22
August	163	102	8	32	24	38	94
September	62	28	3	17	3	5	25
October	31	13	2	8	2	1	11
November	8	5	0	3	1	1	5
December	1	1	0	1	0	0	1
January	3	0	-	-	-	-	-
February	1	0	-	-	-	-	-
March	2	2	1	1	0	0	1
Total	306	177	18	74	34	51	159
aNumbers of cases exhibiting low, moderate, and high exo-erythrocytic parasite burdens in at least one of the examined organs
